# Supplementary material for: Anti- and Pro-Oxidant Activity of Polyphenols Extracts of Syrah and Chardonnay Grapevine Pomaces on Melanoma Cancer Cells
Source: Antioxidants (Basel). 2022 Dec 29;12(1):80. doi: 10.3390/antiox12010080 (PMC9855015; doi:10.3390/antiox12010080)
Supplement: Supplementary file 1 [file antioxidants-12-00080-s001.zip]

Archive with 1 entries (1 files):
- antioxidants-2113156-supplementary.pdf
